# Supplementary material for: Characterization of Recurrent Relevant Genes Reveals a Novel Role of RPL36A in Radioresistant Oral Squamous Cell Carcinoma
Source: Cancers (Basel). 2021 Nov 10;13(22):5623. doi: 10.3390/cancers13225623 (PMC8616119; doi:10.3390/cancers13225623)
Supplement: Supplementary file 1 [file cancers-13-05623-s001.zip]

Archive with 3 entries (3 files):
- Supplementary Table 1 and 2/Supplementary Figure 1.pdf
- Supplementary Table 1 and 2/Supplementary Table 1.xlsx
- Supplementary Table 1 and 2/Supplementary Table 2.pdf
