# Supplementary material for: Characterization of Recurrent Relevant Genes Reveals a Novel Role of RPL36A in Radioresistant Oral Squamous Cell Carcinoma
Source: Cancers (Basel). 2021 Nov 10;13(22):5623. doi: 10.3390/cancers13225623 (PMC8616119; doi:10.3390/cancers13225623)
Supplement: Supplementary file 1 [file cancers-13-05623-s001.zip › Supplementary Table 1 and 2/Supplementary Table 1.xlsx]

## Sheet: GO-BP
Supplementary Table 1. Enrichment analysis of the 297 genes associated with radioresistance in OSCC
Sublist	Category	Term	RT	Genes	Count	%	P-Value	Benjamini
	GOTERM_BP_DIRECT	SRP-dependent cotranslational protein targeting to membrane	RT		24	7.5	1.1e-20	1.1e-17
	GOTERM_BP_DIRECT	translation	RT		34	10.6	4.2e-20	2.1e-17
	GOTERM_BP_DIRECT	nuclear-transcribed mRNA catabolic process, nonsense-mediated decay	RT		24	7.5	3.2e-18	1.1e-15
	GOTERM_BP_DIRECT	viral transcription	RT		23	7.2	1.2e-17	3.1e-15
	GOTERM_BP_DIRECT	rRNA processing	RT		29	9	3e-17	6e-15
	GOTERM_BP_DIRECT	translational initiation	RT		24	7.5	8.5e-17	1.4e-14
	GOTERM_BP_DIRECT	mitochondrial translational elongation	RT		15	4.7	1.4e-10	2e-08
	GOTERM_BP_DIRECT	mitochondrial translational termination	RT		15	4.7	1.7e-10	2.1e-08
	GOTERM_BP_DIRECT	mRNA splicing, via spliceosome	RT		19	5.9	4.2e-08	4.7e-06
	GOTERM_BP_DIRECT	mitochondrial electron transport, NADH to ubiquinone	RT		10	3.1	1.1e-07	1.1e-05

## Sheet: GO-Top1
OFFICIAL_GENE_SYMBOL	GENE NAME	Species
RPL10A	ribosomal protein L10a(RPL10A)	Homo sapiens
RPL11	ribosomal protein L11(RPL11)	Homo sapiens
RPL17	ribosomal protein L17(RPL17)	Homo sapiens
RPL19	ribosomal protein L19(RPL19)	Homo sapiens
RPL23	ribosomal protein L23(RPL23)	Homo sapiens
RPL27	ribosomal protein L27(RPL27)	Homo sapiens
RPL32	ribosomal protein L32(RPL32)	Homo sapiens
RPL36A	ribosomal protein L36a(RPL36A)	Homo sapiens
RPL37A	ribosomal protein L37a(RPL37A)	Homo sapiens
RPL38	ribosomal protein L38(RPL38)	Homo sapiens
RPL9	ribosomal protein L9(RPL9)	Homo sapiens
RPS10	ribosomal protein S10(RPS10)	Homo sapiens
RPS12	ribosomal protein S12(RPS12)	Homo sapiens
RPS14	ribosomal protein S14(RPS14)	Homo sapiens
RPS15A	ribosomal protein S15a(RPS15A)	Homo sapiens
RPS17	ribosomal protein S17(RPS17)	Homo sapiens
RPS21	ribosomal protein S21(RPS21)	Homo sapiens
RPS23	ribosomal protein S23(RPS23)	Homo sapiens
RPS24	ribosomal protein S24(RPS24)	Homo sapiens
RPS25	ribosomal protein S25(RPS25)	Homo sapiens
RPS27	ribosomal protein S27(RPS27)	Homo sapiens
RPS29	ribosomal protein S29(RPS29)	Homo sapiens
RPS6	ribosomal protein S6(RPS6)	Homo sapiens
SRP14	signal recognition particle 14(SRP14)	Homo sapiens

## Sheet: GO-Top2
L_GENE_SYMBOL	GENE NAME	Species
MRPL11	mitochondrial ribosomal protein L11(MRPL11)	Homo sapiens
MRPL24	mitochondrial ribosomal protein L24(MRPL24)	Homo sapiens
MRPL52	mitochondrial ribosomal protein L52(MRPL52)	Homo sapiens
MRPS14	mitochondrial ribosomal protein S14(MRPS14)	Homo sapiens
MRPS18C	mitochondrial ribosomal protein S18C(MRPS18C)	Homo sapiens
MRPS33	mitochondrial ribosomal protein S33(MRPS33)	Homo sapiens
MRPS36	mitochondrial ribosomal protein S36(MRPS36)	Homo sapiens
MRPS6	mitochondrial ribosomal protein S6(MRPS6)	Homo sapiens
PDF	peptide deformylase (mitochondrial)(PDF)	Homo sapiens
RPL10A	ribosomal protein L10a(RPL10A)	Homo sapiens
RPL11	ribosomal protein L11(RPL11)	Homo sapiens
RPL17	ribosomal protein L17(RPL17)	Homo sapiens
RPL19	ribosomal protein L19(RPL19)	Homo sapiens
RPL22L1	ribosomal protein L22 like 1(RPL22L1)	Homo sapiens
RPL23	ribosomal protein L23(RPL23)	Homo sapiens
RPL27	ribosomal protein L27(RPL27)	Homo sapiens
RPL32	ribosomal protein L32(RPL32)	Homo sapiens
RPL36A	ribosomal protein L36a(RPL36A)	Homo sapiens
RPL37A	ribosomal protein L37a(RPL37A)	Homo sapiens
RPL38	ribosomal protein L38(RPL38)	Homo sapiens
RPL9	ribosomal protein L9(RPL9)	Homo sapiens
RPS10	ribosomal protein S10(RPS10)	Homo sapiens
RPS12	ribosomal protein S12(RPS12)	Homo sapiens
RPS14	ribosomal protein S14(RPS14)	Homo sapiens
RPS15A	ribosomal protein S15a(RPS15A)	Homo sapiens
RPS17	ribosomal protein S17(RPS17)	Homo sapiens
RPS21	ribosomal protein S21(RPS21)	Homo sapiens
RPS23	ribosomal protein S23(RPS23)	Homo sapiens
RPS24	ribosomal protein S24(RPS24)	Homo sapiens
RPS25	ribosomal protein S25(RPS25)	Homo sapiens
RPS27	ribosomal protein S27(RPS27)	Homo sapiens
RPS29	ribosomal protein S29(RPS29)	Homo sapiens
RPS6	ribosomal protein S6(RPS6)	Homo sapiens
ZNF90	zinc finger protein 90(ZNF90)	Homo sapiens

## Sheet: GO-Top3
OFFICIAL_GENE_SYMBOL	GENE NAME	Species
MAGOH	mago homolog, exon junction complex core component(MAGOH)	Homo sapiens
RPL10A	ribosomal protein L10a(RPL10A)	Homo sapiens
RPL11	ribosomal protein L11(RPL11)	Homo sapiens
RPL17	ribosomal protein L17(RPL17)	Homo sapiens
RPL19	ribosomal protein L19(RPL19)	Homo sapiens
RPL23	ribosomal protein L23(RPL23)	Homo sapiens
RPL27	ribosomal protein L27(RPL27)	Homo sapiens
RPL32	ribosomal protein L32(RPL32)	Homo sapiens
RPL36A	ribosomal protein L36a(RPL36A)	Homo sapiens
RPL37A	ribosomal protein L37a(RPL37A)	Homo sapiens
RPL38	ribosomal protein L38(RPL38)	Homo sapiens
RPL9	ribosomal protein L9(RPL9)	Homo sapiens
RPS10	ribosomal protein S10(RPS10)	Homo sapiens
RPS12	ribosomal protein S12(RPS12)	Homo sapiens
RPS14	ribosomal protein S14(RPS14)	Homo sapiens
RPS15A	ribosomal protein S15a(RPS15A)	Homo sapiens
RPS17	ribosomal protein S17(RPS17)	Homo sapiens
RPS21	ribosomal protein S21(RPS21)	Homo sapiens
RPS23	ribosomal protein S23(RPS23)	Homo sapiens
RPS24	ribosomal protein S24(RPS24)	Homo sapiens
RPS25	ribosomal protein S25(RPS25)	Homo sapiens
RPS27	ribosomal protein S27(RPS27)	Homo sapiens
RPS29	ribosomal protein S29(RPS29)	Homo sapiens
RPS6	ribosomal protein S6(RPS6)	Homo sapiens

## Sheet: KEGG
Sublist	Category	Term	RT	Genes	Count	%	P-Value	Benjamini
	KEGG_PATHWAY	Ribosome	RT		31	9.7	1.5e-22	1.8e-20
	KEGG_PATHWAY	Oxidative phosphorylation	RT		21	6.5	6.3e-12	3.7e-10
	KEGG_PATHWAY	Parkinson's disease	RT		20	6.2	1.8e-10	7.1e-09
	KEGG_PATHWAY	Huntington's disease	RT		22	6.9	8.5e-10	2.5e-08
	KEGG_PATHWAY	Alzheimer's disease	RT		19	5.9	2.1e-08	5e-07
	KEGG_PATHWAY	Non-alcoholic fatty liver disease (NAFLD)	RT		15	4.7	4.9e-06	9.6e-05
	KEGG_PATHWAY	Spliceosome	RT		14	4.4	6.1e-06	0.0001
	KEGG_PATHWAY	Nucleotide excision repair	RT		6	1.9	0.0035	0.051
	KEGG_PATHWAY	Metabolic pathways	RT		40	12.5	0.0075	0.098
	KEGG_PATHWAY	Systemic lupus erythematosus	RT		9	2.8	0.0091	0.11

## Sheet: KEGG-Top1
OFFICIAL_GENE_SYMBOL	GENE NAME	Species
MRPL11	mitochondrial ribosomal protein L11(MRPL11)	Homo sapiens
MRPL12	mitochondrial ribosomal protein L12(MRPL12)	Homo sapiens
MRPL24	mitochondrial ribosomal protein L24(MRPL24)	Homo sapiens
MRPL33	mitochondrial ribosomal protein L33(MRPL33)	Homo sapiens
MRPS14	mitochondrial ribosomal protein S14(MRPS14)	Homo sapiens
MRPS18C	mitochondrial ribosomal protein S18C(MRPS18C)	Homo sapiens
MRPS6	mitochondrial ribosomal protein S6(MRPS6)	Homo sapiens
RPL10A	ribosomal protein L10a(RPL10A)	Homo sapiens
RPL11	ribosomal protein L11(RPL11)	Homo sapiens
RPL17	ribosomal protein L17(RPL17)	Homo sapiens
RPL19	ribosomal protein L19(RPL19)	Homo sapiens
RPL22L1	ribosomal protein L22 like 1(RPL22L1)	Homo sapiens
RPL23	ribosomal protein L23(RPL23)	Homo sapiens
RPL27	ribosomal protein L27(RPL27)	Homo sapiens
RPL32	ribosomal protein L32(RPL32)	Homo sapiens
RPL36A	ribosomal protein L36a(RPL36A)	Homo sapiens
RPL37A	ribosomal protein L37a(RPL37A)	Homo sapiens
RPL38	ribosomal protein L38(RPL38)	Homo sapiens
RPL9	ribosomal protein L9(RPL9)	Homo sapiens
RPS10	ribosomal protein S10(RPS10)	Homo sapiens
RPS12	ribosomal protein S12(RPS12)	Homo sapiens
RPS14	ribosomal protein S14(RPS14)	Homo sapiens
RPS15A	ribosomal protein S15a(RPS15A)	Homo sapiens
RPS17	ribosomal protein S17(RPS17)	Homo sapiens
RPS21	ribosomal protein S21(RPS21)	Homo sapiens
RPS23	ribosomal protein S23(RPS23)	Homo sapiens
RPS24	ribosomal protein S24(RPS24)	Homo sapiens
RPS25	ribosomal protein S25(RPS25)	Homo sapiens
RPS27	ribosomal protein S27(RPS27)	Homo sapiens
RPS29	ribosomal protein S29(RPS29)	Homo sapiens
RPS6	ribosomal protein S6(RPS6)	Homo sapiens

## Sheet: KEGG-Top2
OFFICIAL_GENE_SYMBOL	GENE NAME	Species
ATP5O	ATP synthase, H+ transporting, mitochondrial F1 complex, O subunit(ATP5O)	Homo sapiens
ATP5E	ATP synthase, H+ transporting, mitochondrial F1 complex, epsilon subunit(ATP5E)	Homo sapiens
ATP5H	ATP synthase, H+ transporting, mitochondrial Fo complex subunit D(ATP5H)	Homo sapiens
ATP5I	ATP synthase, H+ transporting, mitochondrial Fo complex subunit E(ATP5I)	Homo sapiens
ATP5J2	ATP synthase, H+ transporting, mitochondrial Fo complex subunit F2(ATP5J2)	Homo sapiens
ATP5J	ATP synthase, H+ transporting, mitochondrial Fo complex subunit F6(ATP5J)	Homo sapiens
NDUFS8	NADH:ubiquinone oxidoreductase core subunit S8(NDUFS8)	Homo sapiens
NDUFA7	NADH:ubiquinone oxidoreductase subunit A7(NDUFA7)	Homo sapiens
NDUFA8	NADH:ubiquinone oxidoreductase subunit A8(NDUFA8)	Homo sapiens
NDUFB1	NADH:ubiquinone oxidoreductase subunit B1(NDUFB1)	Homo sapiens
NDUFB11	NADH:ubiquinone oxidoreductase subunit B11(NDUFB11)	Homo sapiens
NDUFB2	NADH:ubiquinone oxidoreductase subunit B2(NDUFB2)	Homo sapiens
NDUFB3	NADH:ubiquinone oxidoreductase subunit B3(NDUFB3)	Homo sapiens
NDUFB6	NADH:ubiquinone oxidoreductase subunit B6(NDUFB6)	Homo sapiens
NDUFV3	NADH:ubiquinone oxidoreductase subunit V3(NDUFV3)	Homo sapiens
NDUFA4	NDUFA4, mitochondrial complex associated(NDUFA4)	Homo sapiens
COX7B	cytochrome c oxidase subunit 7B(COX7B)	Homo sapiens
COX7C	cytochrome c oxidase subunit 7C(COX7C)	Homo sapiens
UQCRB	ubiquinol-cytochrome c reductase binding protein(UQCRB)	Homo sapiens
UQCRH	ubiquinol-cytochrome c reductase hinge protein(UQCRH)	Homo sapiens
UQCR10	ubiquinol-cytochrome c reductase, complex III subunit X(UQCR10)	Homo sapiens

## Sheet: KEGG-Top3
OFFICIAL_GENE_SYMBOL	GENE NAME	Species
ATP5O	ATP synthase, H+ transporting, mitochondrial F1 complex, O subunit(ATP5O)	Homo sapiens
ATP5E	ATP synthase, H+ transporting, mitochondrial F1 complex, epsilon subunit(ATP5E)	Homo sapiens
ATP5H	ATP synthase, H+ transporting, mitochondrial Fo complex subunit D(ATP5H)	Homo sapiens
ATP5J	ATP synthase, H+ transporting, mitochondrial Fo complex subunit F6(ATP5J)	Homo sapiens
NDUFS8	NADH:ubiquinone oxidoreductase core subunit S8(NDUFS8)	Homo sapiens
NDUFA7	NADH:ubiquinone oxidoreductase subunit A7(NDUFA7)	Homo sapiens
NDUFA8	NADH:ubiquinone oxidoreductase subunit A8(NDUFA8)	Homo sapiens
NDUFB1	NADH:ubiquinone oxidoreductase subunit B1(NDUFB1)	Homo sapiens
NDUFB11	NADH:ubiquinone oxidoreductase subunit B11(NDUFB11)	Homo sapiens
NDUFB2	NADH:ubiquinone oxidoreductase subunit B2(NDUFB2)	Homo sapiens
NDUFB3	NADH:ubiquinone oxidoreductase subunit B3(NDUFB3)	Homo sapiens
NDUFB6	NADH:ubiquinone oxidoreductase subunit B6(NDUFB6)	Homo sapiens
NDUFV3	NADH:ubiquinone oxidoreductase subunit V3(NDUFV3)	Homo sapiens
NDUFA4	NDUFA4, mitochondrial complex associated(NDUFA4)	Homo sapiens
PARK7	Parkinsonism associated deglycase(PARK7)	Homo sapiens
COX7B	cytochrome c oxidase subunit 7B(COX7B)	Homo sapiens
COX7C	cytochrome c oxidase subunit 7C(COX7C)	Homo sapiens
UQCRB	ubiquinol-cytochrome c reductase binding protein(UQCRB)	Homo sapiens
UQCRH	ubiquinol-cytochrome c reductase hinge protein(UQCRH)	Homo sapiens
UQCR10	ubiquinol-cytochrome c reductase, complex III subunit X(UQCR10)	Homo sapiens
